# Supplementary material for: Osteoarthritis and Diabetes: Where Are We and Where Should We Go?
Source: Diagnostics (Basel). 2023 Apr 10;13(8):1386. doi: 10.3390/diagnostics13081386 (PMC10137010; doi:10.3390/diagnostics13081386)
Supplement: Supplementary file 1 [file diagnostics-13-01386-s001.zip]

Archive with 1 entries (1 files):
- diagnostics-2227016-supplementary.pdf
